# Supplementary material for: PyRAT: An Open-Source Python Library for Animal Behavior Analysis
Source: Front Neurosci. 2022 May 9;16:779106. doi: 10.3389/fnins.2022.779106 (PMC9125180; doi:10.3389/fnins.2022.779106)
Supplement: Supplementary file 1 [file Data_Sheet_1.CSV]

Time	Channel 1	Channel 2	Channel 3	Channel 4	Channel 5	Channel 6	Channel 7	Channel 8	Channel 9	Channel 10	Channel 11	Channel 12	Channel 13	Channel 14	Channel 15	Channel 16
0.0	-100.75	-100.0	-106.0	-99.5	-70.0	-80.0	-50.0	-90.0	-3.5	-45.75	2.0	-15.0	0.25	-2.0	-0.5	0.5
0.001	-103.0	-101.5	-108.25	-102.25	-65.75	-90.0	-56.5	-95.75	1.0	-41.25	2.75	-13.25	0.25	-9.75	0.0	0.5
0.002	-101.75	-100.0	-83.5	-101.5	-44.25	-58.5	-34.0	-74.0	10.75	-18.0	4.75	-14.5	0.5	-4.0	0.5	1.25
0.003	-96.75	-95.0	-70.75	-96.5	-50.0	-44.25	-30.0	-60.25	12.0	-14.5	5.5	-9.75	0.75	4.0	0.75	2.5
0.004	-76.25	-74.5	-67.5	-78.25	-66.25	-49.5	-43.25	-52.5	10.5	-24.5	7.0	-10.0	1.5	3.75	1.25	3.25
