# Supplementary material for: PyRAT: An Open-Source Python Library for Animal Behavior Analysis
Source: Front Neurosci. 2022 May 9;16:779106. doi: 10.3389/fnins.2022.779106 (PMC9125180; doi:10.3389/fnins.2022.779106)
Supplement: Supplementary file 2 [file Data_Sheet_2.CSV]

file	video time (min)	dist (cm)	speed (cm/s)	obj1	time_obj1	obj2	time_obj2
RAT01	5.043333333333334	493.87813814313625	1.6321154598252996	10.0	18.333333333333336	15.0	29.66666666666662
RAT02	5.043333333333334	465.53480554470053	1.5384494565257822	21.0	42.73333333333328	20.0	71.59999999999997
RAT03	5.068333333333333	555.7668394311124	1.8275792154919839	16.0	28.866666666666696	24.0	28.433333333333277
RAT04	5.0905555555555555	511.29650029056654	1.6740036023919016	27.0	36.10000000000004	38.0	35.099999999999994
RAT05	5.0488888888888885	457.01299496779694	1.5086256435996797	26.0	65.23333333333329	32.0	36.200000000000074
RAT06	5.0488888888888885	332.9668337452729	1.0991422768880064	6.0	9.400000000000016	6.0	15.466666666666633
RAT07	5.078888888888889	534.1147700767892	1.7527284076026723	32.0	46.40000000000011	26.0	25.10000000000005
RAT08	5.055555555555555	503.1813890130407	1.6588397439990379	42.0	56.800000000000054	26.0	44.933333333333294
RAT09	5.672222222222222	574.6856742498093	1.6885964963265674	26.0	46.86666666666663	27.0	52.16666666666673
RAT10	5.040555555555556	481.18995393637465	1.59106123863014	31.0	43.86666666666665	27.0	35.699999999999996
RAT11	5.6594444444444445	458.8611486011999	1.3513138763164874	9.0	10.300000000000026	15.0	26.333333333333343
RAT12	5.063888888888888	508.156297338286	1.6724836994128924	30.0	51.09999999999996	42.0	42.66666666666656
